# Supplementary material for: Evaluation of a standardised Vi poly-l-lysine ELISA for serology of Vi capsular polysaccharide antibodies
Source: Biologicals. 2020 Jul;66:21–9. doi: 10.1016/j.biologicals.2020.05.002 (PMC7391004; doi:10.1016/j.biologicals.2020.05.002)
Supplement: Multimedia component 1 [file mmc1.xlsx]

## Sheet: Sheet1
ELISA	Laboratory code	Plate	Test Sample
			10/126	G	H	I	J	K	L	M
Vi-PLL	1	1										Note:
		2										Table shows invalidity reason in cases where no 'valid' estimate of potency relative to IS 16/138 was obtained
		3
		4
		5										Key:
		6										10/126 low	Potency of 10/126 out of range (< 72.7 IU/mL)
	2	1				Non-parallel (slope ratio < 0.80)		Non-parallel (slope ratio < 0.80)				10/126 high	Potency of 10/126 out of range (> 163.5 IU/mL)
		2				Non-parallel (slope ratio < 0.80)		Non-parallel (slope ratio < 0.80)				Sample H low	Potency of sample H out of range (< 66.7 IU/mL)
		3										Sample H high	Potency of sample H out of range (> 150 IU/mL)
		4						Non-parallel (slope ratio < 0.80)				No convergence	Model could not be fitted due to lack of convergence
		5								CI width		CI width	Wide confidence interval not meeting validity criteria
		6
	3	1						Non-parallel (slope ratio < 0.80)				Invalidity reason	Number of cases
		2										Non-parallel (slope ratio < 0.80)	26*
		3						Non-parallel (slope ratio < 0.80)				Non-parallel (slope ratio > 1.25)	7
		4						Non-parallel (slope ratio < 0.80)		Non-parallel (slope ratio < 0.80)		10/126 low (< 72.7 IU/mL)	2
		5						Non-parallel (slope ratio < 0.80)				10/126 high (> 163.5 IU/mL)	4
		6						Non-parallel (slope ratio < 0.80)				10/126 non-parallel (slope ratio < 0.80)	0
	4	1										10/126 non-parallel (slope ratio > 1.25)	0
		2										Sample H low (< 66.7 IU/mL)	0
		3					CI width					Sample H high (> 150 IU/mL)	4
		4	10/126 low	10/126 low	10/126 low	10/126 low	10/126 low	10/126 low	10/126 low	10/126 low		H non-parallel (slope ratio < 0.80)	1
		5	10/126 low	10/126 low	10/126 low	10/126 low	10/126 low	10/126 low	10/126 low	10/126 low		H non-parallel (slope ratio > 1.25)	2
		6	10/126 high	10/126 high	10/126 high	10/126 high	10/126 high	10/126 high	10/126 high	10/126 high		No convergence (cannot fit model)	4
	5	1						Non-parallel (slope ratio < 0.80)				Wide CI (poor plate precision)	3
		2		CI width								Total invalid	53 (out of 474)
		3						Non-parallel (slope ratio < 0.80)
		4						Non-parallel (slope ratio < 0.80)				*21 cases are sample K, 19 of which are in PLL-ELISA by labs 2, 3, 5 and 7
		5						Non-parallel (slope ratio < 0.80)
		6				Non-parallel (slope ratio < 0.80)		Non-parallel (slope ratio < 0.80)
	6	1	Sample H high	Sample H high	Sample H high	Sample H high	Sample H high	Sample H high	Sample H high	Sample H high
		2	H non-parallel (slope ratio > 1.25)	H non-parallel (slope ratio > 1.25)	H non-parallel (slope ratio > 1.25)	H non-parallel (slope ratio > 1.25)	H non-parallel (slope ratio > 1.25)	H non-parallel (slope ratio > 1.25)	H non-parallel (slope ratio > 1.25)	H non-parallel (slope ratio > 1.25)
		3	No 10/126 estimate (no convergence)	No 10/126 estimate (no convergence)	No 10/126 estimate (no convergence)	No 10/126 estimate (no convergence)	No 10/126 estimate (no convergence)	No 10/126 estimate (no convergence)	No 10/126 estimate (no convergence)	No 10/126 estimate (no convergence)
		4
		5
		6
	7	1				CI width		Non-parallel (slope ratio < 0.80)
		2						Non-parallel (slope ratio < 0.80)
		3					CI width	Non-parallel (slope ratio < 0.80)
		4						Non-parallel (slope ratio < 0.80)
		5						Non-parallel (slope ratio < 0.80)
		6						Non-parallel (slope ratio < 0.80)	Non-parallel (slope ratio > 1.25)
	8	1
		2
		3	H non-parallel (slope ratio > 1.25)	H non-parallel (slope ratio > 1.25)	H non-parallel (slope ratio > 1.25)	H non-parallel (slope ratio > 1.25)	H non-parallel (slope ratio > 1.25)	H non-parallel (slope ratio > 1.25)	H non-parallel (slope ratio > 1.25)	H non-parallel (slope ratio > 1.25)
		4
		5
		6
	9	1					Non-parallel (slope ratio < 0.80)
		2	H non-parallel (slope ratio < 0.80)	H non-parallel (slope ratio < 0.80)	H non-parallel (slope ratio < 0.80)	H non-parallel (slope ratio < 0.80)	H non-parallel (slope ratio < 0.80)	H non-parallel (slope ratio < 0.80)	H non-parallel (slope ratio < 0.80)	H non-parallel (slope ratio < 0.80)
		3						No convergence	Non-parallel (slope ratio > 1.25)
		4						Non-parallel (slope ratio < 0.80)		No convergence
		5				No convergence
		6
	10	1
		2	10/126 high	10/126 high	10/126 high	10/126 high	10/126 high	10/126 high	10/126 high	10/126 high
		3	10/126 high	10/126 high	10/126 high	10/126 high	10/126 high	10/126 high	10/126 high	10/126 high
		4	10/126 high	10/126 high	10/126 high	10/126 high	10/126 high	10/126 high	10/126 high	10/126 high
		5						Non-parallel (slope ratio < 0.80)
		6
VaccZyme	1	1
		2
		3
		4		Non-parallel (slope ratio > 1.25)
		5		Non-parallel (slope ratio > 1.25)
		6		Non-parallel (slope ratio > 1.25)					Non-parallel (slope ratio > 1.25)
	5	1	Sample H high	Sample H high	Sample H high	Sample H high	Sample H high	Sample H high	Sample H high	Sample H high
		2
		3
		4	10/126 high	10/126 high	10/126 high	10/126 high	10/126 high	10/126 high	10/126 high	10/126 high
		5
		6	10/126 high	10/126 high	10/126 high	10/126 high	10/126 high	10/126 high	10/126 high	10/126 high
	6	1
		2						Non-parallel (slope ratio > 1.25)
		3
		4
		5
		6
