# Supplementary material for: Evaluation of a standardised Vi poly-l-lysine ELISA for serology of Vi capsular polysaccharide antibodies
Source: Biologicals. 2020 Jul;66:21–9. doi: 10.1016/j.biologicals.2020.05.002 (PMC7391004; doi:10.1016/j.biologicals.2020.05.002)
Supplement: Multimedia component 2 [file mmc2.xlsx]

## Sheet: Sheet1
Supplementary table A1
Laboratory	Method	Plate	Sample	Fitted Slope	Slope Ratio	Potency	LCL	UCL
01	PLL ELISA	1	10/126	1.13016	1.07069	0.966811	0.912214	1.02488		Key:
01	PLL ELISA	1	G	1.37571	1.17778	0.484032	0.456602	0.512836		Slope Ratio	Ratio of fitted slope for sample relative to IS 16/138
01	PLL ELISA	1	H	1.09122	1.04738	0.917663	0.863466	0.975417		Potency	Potency of sample relative to IS 16/139
01	PLL ELISA	1	I	1.04201	0.987943	0.300112	0.281082	0.320008		LCL	Lower 95% cofidence limit for potency estimate
01	PLL ELISA	1	J	1.11613	1.05202	0.656148	0.618465	0.695971		UCL	Upper 95% cofidence limit for potency estimate
01	PLL ELISA	1	K	1.05049	1.00454	0.110521	0.100394	0.121241		NP	Non-parallel
01	PLL ELISA	1	L	1.12549	1.06139	3.56424	3.3445	3.79893		CI width	Wide confidence interval not meeting validity criteria
01	PLL ELISA	1	M	1.04357	0.979187	0.114038	0.103054	0.125696
01	PLL ELISA	2	10/126	0.866189	0.946872	0.894009	0.854407	0.935484
01	PLL ELISA	2	G	1.31132	1.15457	0.445301	0.430772	0.460216
01	PLL ELISA	2	H	1.03169	1.03126	1.01219	0.973889	1.05209
01	PLL ELISA	2	I	1.07695	1.03192	0.265793	0.256518	0.275284
01	PLL ELISA	2	J	1.1272	1.07595	0.785398	0.758131	0.813623
01	PLL ELISA	2	K	1.03099	1.00445	0.107533	0.1021	0.113141
01	PLL ELISA	2	L	1.11515	1.07902	3.99709	3.86536	4.13355
01	PLL ELISA	2	M	1.04583	1.012	0.141847	0.135291	0.148588
01	PLL ELISA	3	10/126	1.05162	1.10534	1.01864	0.979819	1.0591
01	PLL ELISA	3	G	1.39451	1.24221	0.494324	0.475939	0.5133
01	PLL ELISA	3	H	0.97615	1.06049	0.908789	0.873695	0.94533
01	PLL ELISA	3	I	0.979401	1.03702	0.297747	0.284531	0.311384
01	PLL ELISA	3	J	1.09158	1.10521	0.652377	0.62809	0.677531
01	PLL ELISA	3	K	0.96424	1.01163	0.0915556	0.0849708	0.0984601
01	PLL ELISA	3	L	1.18633	1.16904	3.91214	3.77748	4.05183
01	PLL ELISA	3	M	0.97806	1.0353	0.116479	0.110008	0.123181
01	PLL ELISA	4	10/126	1.13494	1.14266	0.932554	0.904008	0.962037
01	PLL ELISA	4	G	1.22374	1.17514	0.434843	0.41966	0.450466
01	PLL ELISA	4	H	1.22317	1.19648	1.00118	0.962044	1.04201
01	PLL ELISA	4	I	1.03622	1.06741	0.278462	0.267805	0.289403
01	PLL ELISA	4	J	1.27469	1.20522	0.703375	0.678218	0.72942
01	PLL ELISA	4	K	0.984356	1.0352	0.0963454	0.091234	0.101635
01	PLL ELISA	4	L	1.22655	1.19578	3.75107	3.63634	3.86955
01	PLL ELISA	4	M	0.989651	1.04396	0.118278	0.112216	0.124538
01	PLL ELISA	5	10/126	1.06471	1.01623	1.00604	0.937453	1.07979
01	PLL ELISA	5	G	1.27305	1.11115	0.459533	0.427802	0.493063
01	PLL ELISA	5	H	1.23497	1.10994	1.04006	0.968647	1.11692
01	PLL ELISA	5	I	1.20266	1.08011	0.335312	0.308538	0.363618
01	PLL ELISA	5	J	1.09794	1.0235	0.678792	0.628657	0.732513
01	PLL ELISA	5	K	1.10927	1.07264	0.107541	0.0948174	0.121288
01	PLL ELISA	5	L	1.31085	1.14162	3.71853	3.47274	3.98165
01	PLL ELISA	5	M	1.12267	1.08174	0.128833	0.114975	0.143658
01	PLL ELISA	6	10/126	0.835601	0.958873	0.9174	0.888944	0.946799
01	PLL ELISA	6	G	1.34468	1.21617	0.43551	0.420978	0.450441
01	PLL ELISA	6	H	0.971631	1.03067	0.999152	0.940626	1.06155
01	PLL ELISA	6	I	1.00744	1.01768	0.277663	0.269683	0.2858
01	PLL ELISA	6	J	1.31841	1.19727	0.729688	0.702125	0.758288
01	PLL ELISA	6	K	1.02941	1.07092	0.11332	0.108058	0.118737
01	PLL ELISA	6	L	1.02004	1.04894	3.40351	3.31893	3.49025
01	PLL ELISA	6	M	1.04353	1.06775	0.132026	0.127242	0.136917
01	Vacczyme	1	10/126	0.729071	1.03564	1.02451	0.976509	1.07548
01	Vacczyme	1	G	1.00224	1.18778	0.361739	0.352564	0.371134
01	Vacczyme	1	H	0.841267	1.09581	0.929831	0.892612	0.968961
01	Vacczyme	1	I	0.725763	1.04913	0.244521	0.221926	0.268871
01	Vacczyme	1	J	0.939663	1.12543	0.623698	0.597516	0.651145
01	Vacczyme	1	K	0.623418	1.10263	0.0976128	0.0947654	0.100507
01	Vacczyme	1	L	0.881734	1.10922	3.33668	3.21096	3.46828
01	Vacczyme	1	M	0.622024	1.11963	0.121465	0.117985	0.125005
01	Vacczyme	2	10/126	0.845522	1.09547	0.846621	0.823694	0.87031
01	Vacczyme	2	G	1.07005	1.2397	0.328899	0.321365	0.33659
01	Vacczyme	2	H	0.838112	1.09077	0.80622	0.782502	0.830781
01	Vacczyme	2	I	0.816896	1.19806	0.206738	0.199029	0.214665
01	Vacczyme	2	J	1.00823	1.15401	0.531609	0.519365	0.544152
01	Vacczyme	2	K	0.566644	1.10982	0.0854712	0.0832034	0.0877714
01	Vacczyme	2	L	1.01592	1.17102	2.93279	2.86152	3.00609
01	Vacczyme	2	M	0.610342	1.13503	0.106639	0.103734	0.10959
01	Vacczyme	3	10/126	0.853473	1.09921	0.799137	0.766715	0.83322
01	Vacczyme	3	G	1.04467	1.2337	0.304258	0.294817	0.313966
01	Vacczyme	3	H	0.904889	1.13208	0.812187	0.787068	0.838277
01	Vacczyme	3	I	0.725242	1.14982	0.195528	0.190035	0.201134
01	Vacczyme	3	J	1.03374	1.17262	0.535844	0.520371	0.551807
01	Vacczyme	3	K	0.644594	1.11508	0.081717	0.0792978	0.0841735
01	Vacczyme	3	L	0.963632	1.14784	2.85193	2.75919	2.94832
01	Vacczyme	3	M	0.657729	1.13488	0.105813	0.102169	0.109527
01	Vacczyme	4	10/126	0.914981	1.09899	0.969076	0.940849	0.998329
01	Vacczyme	4	G	NP
01	Vacczyme	4	H	0.888301	1.08375	0.930606	0.888322	0.97531
01	Vacczyme	4	I	0.870836	1.17654	0.245172	0.239648	0.250795
01	Vacczyme	4	J	1.03533	1.12867	0.615856	0.606891	0.624961
01	Vacczyme	4	K	0.564444	1.12654	0.0929173	0.0914179	0.09443
01	Vacczyme	4	L	1.00225	1.12829	3.3112	3.22592	3.39911
01	Vacczyme	4	M	0.558937	1.1448	0.117728	0.114989	0.120505
01	Vacczyme	5	10/126	0.907942	1.15132	0.859243	0.842312	0.876581
01	Vacczyme	5	G	NP
01	Vacczyme	5	H	0.925448	1.15303	0.790176	0.772184	0.80866
01	Vacczyme	5	I	0.793683	1.20429	0.222757	0.219138	0.226422
01	Vacczyme	5	J	0.951258	1.1373	0.538132	0.517725	0.559376
01	Vacczyme	5	K	0.61152	1.11299	0.0876509	0.0861925	0.0891223
01	Vacczyme	5	L	1.04148	1.20439	2.93694	2.88762	2.98722
01	Vacczyme	5	M	0.751459	1.16852	0.113979	0.110456	0.117565
01	Vacczyme	6	10/126	0.846144	1.15827	0.852905	0.80755	0.901362
01	Vacczyme	6	G	NP
01	Vacczyme	6	H	0.948634	1.20145	0.800316	0.761062	0.842002
01	Vacczyme	6	I	0.816907	1.1916	0.238662	0.227794	0.249937
01	Vacczyme	6	J	0.978485	1.20193	0.580308	0.552631	0.609493
01	Vacczyme	6	K	0.642478	1.12066	0.096238	0.0907511	0.101902
01	Vacczyme	6	L	NP
01	Vacczyme	6	M	0.700311	1.13639	0.119452	0.113417	0.125672
02	PLL ELISA	1a	10/126	1.33094	0.926379	1.15738	1.06355	1.26009
02	PLL ELISA	1a	G	1.40029	0.98552	0.457489	0.413552	0.504963
02	PLL ELISA	1a	H	1.2169	0.893152	1.11357	1.02289	1.21276
02	PLL ELISA	1a	I	NP
02	PLL ELISA	1a	J	1.14101	0.834498	0.649661	0.581143	0.72523
02	PLL ELISA	1a	K	NP
02	PLL ELISA	1a	L	1.36619	0.983866	1.45422	1.32176	1.59546
02	PLL ELISA	1a	M	1.39887	0.934649	0.226585	0.196652	0.25854
02	PLL ELISA	2a	10/126	1.12442	1.06105	0.941461	0.923307	0.959982
02	PLL ELISA	2a	G	1.02309	1.03521	0.362175	0.330179	0.396395
02	PLL ELISA	2a	H	1.00405	1.00704	0.966337	0.948581	0.984435
02	PLL ELISA	2a	I	NP
02	PLL ELISA	2a	J	0.936531	0.94838	0.405146	0.395861	0.414596
02	PLL ELISA	2a	K	NP
02	PLL ELISA	2a	L	0.968248	0.950556	1.29849	1.25043	1.34781
02	PLL ELISA	2a	M	0.996189	0.962604	0.133728	0.130319	0.13719
02	PLL ELISA	3a	10/126	1.13983	1.07602	1.21188	1.12507	1.30593
02	PLL ELISA	3a	G	1.18656	1.12028	0.421575	0.393308	0.451337
02	PLL ELISA	3a	H	1.01186	1.01329	1.08525	1.01462	1.161
02	PLL ELISA	3a	I	0.788577	0.891569	0.594992	0.555718	0.636604
02	PLL ELISA	3a	J	1.05355	1.04283	0.489859	0.438144	0.54634
02	PLL ELISA	3a	K	0.735369	0.830367	0.536201	0.501177	0.573185
02	PLL ELISA	3a	L	1.07739	1.03882	1.40944	1.31939	1.50367
02	PLL ELISA	3a	M	0.907371	1.02723	0.198429	0.183558	0.214044
02	PLL ELISA	1b	10/126	1.15889	0.938762	0.814002	0.746303	0.888237
02	PLL ELISA	1b	G	1.06598	0.866442	0.310496	0.297322	0.324089
02	PLL ELISA	1b	H	1.31221	1.00272	0.89336	0.865159	0.922558
02	PLL ELISA	1b	I	1.11209	0.895813	0.528324	0.501033	0.556958
02	PLL ELISA	1b	J	1.00935	0.83126	0.388722	0.36813	0.410227
02	PLL ELISA	1b	K	NP
02	PLL ELISA	1b	L	1.17831	0.876748	1.0075	0.935519	1.08288
02	PLL ELISA	1b	M	1.17114	0.871934	0.180167	0.170162	0.190479
02	PLL ELISA	2b	10/126	1.32752	0.920223	0.837317	0.677363	1.03652
02	PLL ELISA	2b	G	1.53668	1.10513	0.348095	0.290192	0.414191
02	PLL ELISA	2b	H	1.55431	1.01657	0.846034	0.714302	1.00289
02	PLL ELISA	2b	I	1.36737	0.948509	0.576853	0.480198	0.691132
02	PLL ELISA	2b	J	1.48949	1.03098	0.438128	0.366703	0.520754
02	PLL ELISA	2b	K	1.28992	0.942376	0.363424	0.30087	0.435247
02	PLL ELISA	2b	L	1.65426	1.10729	1.48622	1.23302	1.7771
02	PLL ELISA	2b	M	CI width
02	PLL ELISA	3b	10/126	1.16879	1.00283	0.920963	0.877103	0.967199
02	PLL ELISA	3b	G	1.14819	0.982251	0.351103	0.332256	0.370749
02	PLL ELISA	3b	H	1.10354	0.968842	0.875263	0.820871	0.933518
02	PLL ELISA	3b	I	1.28111	1.0528	0.587628	0.550829	0.626711
02	PLL ELISA	3b	J	1.15204	0.995672	0.493698	0.4694	0.519093
02	PLL ELISA	3b	K	1.21671	1.03687	0.417389	0.380499	0.457178
02	PLL ELISA	3b	L	1.17274	1.005	1.44127	1.34862	1.53876
02	PLL ELISA	3b	M	1.11286	0.956598	0.20802	0.1957	0.220797
03	PLL ELISA	1	10/126	1.07228	0.980218	1.12631	1.07821	1.17698
03	PLL ELISA	1	G	1.28616	1.17573	0.491461	0.467863	0.516215
03	PLL ELISA	1	I	1.07805	0.985493	0.387254	0.36837	0.406727
03	PLL ELISA	1	J	1.14045	1.04253	0.633377	0.608315	0.659856
03	PLL ELISA	1	K	NP
03	PLL ELISA	1	L	0.942801	0.861853	3.46461	3.17868	3.77019
03	PLL ELISA	1	M	1.05894	0.968018	0.153504	0.141649	0.165374
03	PLL ELISA	2	10/126	1.09284	0.9375	1.1563	1.10093	1.21512
03	PLL ELISA	2	G	1.34279	1.15192	0.513944	0.498264	0.53014
03	PLL ELISA	2	I	1.10583	0.948639	0.375574	0.364052	0.387306
03	PLL ELISA	2	J	1.07841	0.925124	0.699923	0.680546	0.719567
03	PLL ELISA	2	K	1.1015	0.944926	0.155346	0.148615	0.162084
03	PLL ELISA	2	L	1.19094	1.02166	3.53936	3.40032	3.68297
03	PLL ELISA	2	M	1.00123	0.858911	0.162107	0.151493	0.172744
03	PLL ELISA	3	10/126	1.18121	1.00306	0.974609	0.937437	1.01319
03	PLL ELISA	3	G	1.37922	1.17121	0.523889	0.51562	0.532302
03	PLL ELISA	3	I	1.01385	0.860949	0.301709	0.289072	0.31453
03	PLL ELISA	3	J	1.12458	0.954977	0.638454	0.618253	0.658912
03	PLL ELISA	3	K	NP
03	PLL ELISA	3	L	1.25298	1.06401	3.11603	3.0332	3.20027
03	PLL ELISA	3	M	1.02431	0.869832	0.139901	0.133553	0.146249
03	PLL ELISA	4	10/126	1.28544	0.956009	1.08202	1.0456	1.11987
03	PLL ELISA	4	G	1.40122	1.04211	0.432796	0.418945	0.447001
03	PLL ELISA	4	I	1.15957	0.862393	0.293153	0.281822	0.304626
03	PLL ELISA	4	J	1.2959	0.963788	0.63455	0.600155	0.669685
03	PLL ELISA	4	K	NP
03	PLL ELISA	4	L	1.34676	1.00161	2.94214	2.84182	3.04439
03	PLL ELISA	4	M	NP
03	PLL ELISA	5	10/126	1.15921	0.949764	1.07616	1.01005	1.14712
03	PLL ELISA	5	G	1.28905	1.05615	0.462006	0.437935	0.487229
03	PLL ELISA	5	I	1.14911	0.941489	0.359105	0.338881	0.379943
03	PLL ELISA	5	J	1.1978	0.981383	0.727811	0.671761	0.786295
03	PLL ELISA	5	K	NP
03	PLL ELISA	5	L	1.20934	0.990839	3.49587	3.28327	3.71924
03	PLL ELISA	5	M	1.11448	0.913121	0.155114	0.141141	0.169112
03	PLL ELISA	6	10/126	1.17183	0.932817	1.098	1.08164	1.11464
03	PLL ELISA	6	G	1.29121	1.02785	0.406987	0.400618	0.413425
03	PLL ELISA	6	I	1.16894	0.93052	0.323048	0.316054	0.330104
03	PLL ELISA	6	J	1.30456	1.03847	0.743688	0.720966	0.766811
03	PLL ELISA	6	K	NP
03	PLL ELISA	6	L	1.15091	0.916164	3.20728	3.13114	3.28465
03	PLL ELISA	6	M	1.05966	0.843526	0.138864	0.134842	0.142887
04	PLL ELISA	1	10/126	1.60834	0.981355	0.977639	0.948164	1.00814
04	PLL ELISA	1	G	1.79138	1.07315	0.30025	0.289837	0.310941
04	PLL ELISA	1	H	1.67612	1.02496	1.01523	0.971771	1.06088
04	PLL ELISA	1	I	1.42446	0.886673	0.330748	0.317455	0.344474
04	PLL ELISA	1	J	1.75716	1.02526	0.483726	0.465403	0.502717
04	PLL ELISA	1	K	1.43397	0.904839	0.145861	0.140674	0.15113
04	PLL ELISA	1	L	2.10357	1.18625	1.83009	1.78624	1.87493
04	PLL ELISA	1	M	1.69096	1.1267	0.0986318	0.0942509	0.103107
04	PLL ELISA	2	10/126	1.49165	0.914703	1.31377	1.07655	1.61649
04	PLL ELISA	2	G	1.94004	1.11429	0.358459	0.335936	0.382168
04	PLL ELISA	2	H	1.69274	1.02306	1.13746	1.06172	1.21929
04	PLL ELISA	2	I	1.7249	1.00488	0.414474	0.388136	0.44232
04	PLL ELISA	2	J	1.77196	1.03984	0.685792	0.640127	0.734679
04	PLL ELISA	2	K	1.77271	1.051	0.283154	0.234189	0.338465
04	PLL ELISA	2	L	1.77179	1.02191	2.42447	2.03564	2.88425
04	PLL ELISA	2	M	1.72807	1.04371	0.259735	0.223928	0.298868
04	PLL ELISA	3	10/126	1.54065	0.986124	1.4151	1.15805	1.74955
04	PLL ELISA	3	G	2.04211	1.23619	0.47934	0.411994	0.556718
04	PLL ELISA	3	H	1.60094	1.03661	1.20037	1.0968	1.31569
04	PLL ELISA	3	I	1.85747	1.15888	0.380548	0.37096	0.390344
04	PLL ELISA	3	J	CI width
04	PLL ELISA	3	K	1.51055	0.997955	0.251475	0.227304	0.277256
04	PLL ELISA	3	L	1.56942	1.01497	3.74939	3.29762	4.26997
04	PLL ELISA	3	M	CI width
04	PLL ELISA	4	10/126	10/126 not accepted
04	PLL ELISA	4	G	10/126 not accepted
04	PLL ELISA	4	H	10/126 not accepted
04	PLL ELISA	4	I	10/126 not accepted
04	PLL ELISA	4	J	10/126 not accepted
04	PLL ELISA	4	K	10/126 not accepted
04	PLL ELISA	4	L	10/126 not accepted
04	PLL ELISA	4	M	10/126 not accepted
04	PLL ELISA	5	10/126	10/126 not accepted
04	PLL ELISA	5	G	10/126 not accepted
04	PLL ELISA	5	H	10/126 not accepted
04	PLL ELISA	5	I	10/126 not accepted
04	PLL ELISA	5	J	10/126 not accepted
04	PLL ELISA	5	K	10/126 not accepted
04	PLL ELISA	5	L	10/126 not accepted
04	PLL ELISA	5	M	10/126 not accepted
04	PLL ELISA	6	10/126	10/126 not accepted
04	PLL ELISA	6	G	10/126 not accepted
04	PLL ELISA	6	H	10/126 not accepted
04	PLL ELISA	6	I	10/126 not accepted
04	PLL ELISA	6	J	10/126 not accepted
04	PLL ELISA	6	K	10/126 not accepted
04	PLL ELISA	6	L	10/126 not accepted
04	PLL ELISA	6	M	10/126 not accepted
05	PLL ELISA	1	10/126	1.8368	1.02776	1.2793	1.20101	1.36444
05	PLL ELISA	1	G	1.65544	0.964783	0.730106	0.641628	0.831749
05	PLL ELISA	1	H	1.76884	0.972695	0.98867	0.932184	1.04923
05	PLL ELISA	1	I	1.51342	0.861073	0.271558	0.266965	0.276212
05	PLL ELISA	1	J	1.56794	0.917146	0.66603	0.615594	0.720818
05	PLL ELISA	1	K	NP
05	PLL ELISA	1	L	1.56821	0.876181	3.94445	3.72737	4.1768
05	PLL ELISA	1	M	1.52002	0.868201	0.160333	0.154969	0.165781
05	PLL ELISA	2	10/126	1.35462	0.957367	1.25448	1.21019	1.30079
05	PLL ELISA	2	G	CI width
05	PLL ELISA	2	H	1.33827	0.949188	1.22538	1.08864	1.38363
05	PLL ELISA	2	I	1.51079	1.0578	0.258436	0.246445	0.270812
05	PLL ELISA	2	J	1.61991	1.10681	0.660215	0.629599	0.692319
05	PLL ELISA	2	K	1.34403	0.92871	0.210033	0.193333	0.227525
05	PLL ELISA	2	L	1.67018	1.14597	3.08659	2.97653	3.20088
05	PLL ELISA	2	M	1.50791	1.08713	0.163539	0.155282	0.172016
05	PLL ELISA	3	10/126	1.46008	0.994401	1.38484	1.31715	1.45654
05	PLL ELISA	3	G	1.53379	1.07321	0.852679	0.799799	0.909009
05	PLL ELISA	3	H	1.27589	0.91373	1.08611	1.04012	1.1343
05	PLL ELISA	3	I	1.47	1.00155	0.326119	0.312468	0.340137
05	PLL ELISA	3	J	1.35084	0.957751	0.791619	0.745522	0.840482
05	PLL ELISA	3	K	NP
05	PLL ELISA	3	L	1.50719	1.05657	3.89281	3.72842	4.06465
05	PLL ELISA	3	M	1.42383	0.984533	0.198553	0.18888	0.208456
05	PLL ELISA	4	10/126	1.26934	1.04919	1.46496	1.38595	1.54929
05	PLL ELISA	4	G	1.16831	0.976135	0.557419	0.525235	0.59127
05	PLL ELISA	4	H	1.1205	0.926029	1.16917	1.10097	1.2421
05	PLL ELISA	4	I	1.06187	0.908866	0.258504	0.241794	0.275887
05	PLL ELISA	4	J	1.42211	1.13286	0.95158	0.908393	0.996871
05	PLL ELISA	4	K	NP
05	PLL ELISA	4	L	1.43715	1.17723	5.31928	5.02189	5.63654
05	PLL ELISA	4	M	1.14534	0.955852	0.184097	0.168864	0.200061
05	PLL ELISA	5	10/126	1.31346	1.04838	1.41585	1.33693	1.5001
05	PLL ELISA	5	G	1.1313	0.960891	0.478892	0.458399	0.500066
05	PLL ELISA	5	H	1.43215	1.17953	1.2795	1.23926	1.32116
05	PLL ELISA	5	I	1.17254	0.98886	0.308177	0.30024	0.316242
05	PLL ELISA	5	J	1.13606	0.974876	0.744717	0.702287	0.789478
05	PLL ELISA	5	K	NP
05	PLL ELISA	5	L	1.39564	1.12654	5.81017	5.29465	6.38324
05	PLL ELISA	5	M	1.25229	1.02263	0.192836	0.185509	0.200317
05	PLL ELISA	6	10/126	0.759063	0.823546	1.05893	0.987599	1.13537
05	PLL ELISA	6	G	1.37783	1.16054	0.529444	0.494876	0.565715
05	PLL ELISA	6	H	0.929781	0.935691	1.15926	1.06847	1.25787
05	PLL ELISA	6	I	NP
05	PLL ELISA	6	J	1.19591	1.07381	0.654237	0.593874	0.719377
05	PLL ELISA	6	K	NP
05	PLL ELISA	6	L	0.927606	0.916179	5.28643	4.62482	6.05008
05	PLL ELISA	6	M	1.05629	1.00013	0.160684	0.14272	0.179978
05	Vacczyme	1	10/126	Sample H not accepted
05	Vacczyme	1	G	Sample H not accepted
05	Vacczyme	1	H	Sample H not accepted
05	Vacczyme	1	I	Sample H not accepted
05	Vacczyme	1	J	Sample H not accepted
05	Vacczyme	1	K	Sample H not accepted
05	Vacczyme	1	L	Sample H not accepted
05	Vacczyme	1	M	Sample H not accepted
05	Vacczyme	2	10/126	0.930652	1.04648	1.47355	1.42839	1.51993
05	Vacczyme	2	G	1.07737	1.1943	0.414623	0.367864	0.464891
05	Vacczyme	2	H	1.06108	1.10223	1.12181	1.01847	1.23297
05	Vacczyme	2	I	1.00918	1.15538	0.359673	0.340974	0.379008
05	Vacczyme	2	J	1.26772	1.22359	0.875775	0.85091	0.901138
05	Vacczyme	2	K	0.940249	1.14709	0.205078	0.188556	0.222587
05	Vacczyme	2	L	1.19109	1.20891	7.55674	7.12751	8.00998
05	Vacczyme	2	M	0.99721	1.21849	0.234916	0.221456	0.248922
05	Vacczyme	3	10/126	1.19307	0.996955	1.07353	0.997478	1.15494
05	Vacczyme	3	G	1.43448	1.18883	0.53818	0.517032	0.559936
05	Vacczyme	3	H	1.20198	0.992996	1.09621	0.998341	1.2029
05	Vacczyme	3	I	1.31469	1.1098	0.339553	0.315773	0.364335
05	Vacczyme	3	J	1.37926	1.10373	0.563253	0.529978	0.597983
05	Vacczyme	3	K	1.20081	1.1648	0.0816065	0.0762459	0.0872479
05	Vacczyme	3	L	1.64811	1.22692	4.20549	4.03772	4.37974
05	Vacczyme	3	M	1.27475	1.15939	0.134215	0.120965	0.148385
05	Vacczyme	4	10/126	10/126 not accepted
05	Vacczyme	4	G	10/126 not accepted
05	Vacczyme	4	H	10/126 not accepted
05	Vacczyme	4	I	10/126 not accepted
05	Vacczyme	4	J	10/126 not accepted
05	Vacczyme	4	K	10/126 not accepted
05	Vacczyme	4	L	10/126 not accepted
05	Vacczyme	4	M	10/126 not accepted
05	Vacczyme	5	10/126	1.0384	1.1501	1.36712	1.25576	1.48726
05	Vacczyme	5	G	1.00454	1.19597	0.47632	0.440536	0.513957
05	Vacczyme	5	H	1.19428	1.23307	1.0874	1.02774	1.14989
05	Vacczyme	5	I	0.900338	1.17156	0.325109	0.29997	0.351593
05	Vacczyme	5	J	1.02834	1.15956	0.734459	0.691265	0.779555
05	Vacczyme	5	K	0.807717	1.07927	0.123102	0.108721	0.138852
05	Vacczyme	5	L	1.06189	1.20478	7.75635	7.17448	8.3852
05	Vacczyme	5	M	0.826234	1.1063	0.173691	0.156772	0.191852
05	Vacczyme	6	10/126	10/126 not accepted
05	Vacczyme	6	G	10/126 not accepted
05	Vacczyme	6	H	10/126 not accepted
05	Vacczyme	6	I	10/126 not accepted
05	Vacczyme	6	J	10/126 not accepted
05	Vacczyme	6	K	10/126 not accepted
05	Vacczyme	6	L	10/126 not accepted
05	Vacczyme	6	M	10/126 not accepted
06	PLL ELISA	1	10/126	Sample H not accepted
06	PLL ELISA	1	G	Sample H not accepted
06	PLL ELISA	1	H	Sample H not accepted
06	PLL ELISA	1	I	Sample H not accepted
06	PLL ELISA	1	J	Sample H not accepted
06	PLL ELISA	1	K	Sample H not accepted
06	PLL ELISA	1	L	Sample H not accepted
06	PLL ELISA	1	M	Sample H not accepted
06	PLL ELISA	2	10/126	Sample H not accepted
06	PLL ELISA	2	G	Sample H not accepted
06	PLL ELISA	2	H	Sample H not accepted
06	PLL ELISA	2	I	Sample H not accepted
06	PLL ELISA	2	J	Sample H not accepted
06	PLL ELISA	2	K	Sample H not accepted
06	PLL ELISA	2	L	Sample H not accepted
06	PLL ELISA	2	M	Sample H not accepted
06	PLL ELISA	3	10/126	10/126 not accepted
06	PLL ELISA	3	G	10/126 not accepted
06	PLL ELISA	3	H	10/126 not accepted
06	PLL ELISA	3	I	10/126 not accepted
06	PLL ELISA	3	J	10/126 not accepted
06	PLL ELISA	3	K	10/126 not accepted
06	PLL ELISA	3	L	10/126 not accepted
06	PLL ELISA	3	M	10/126 not accepted
06	PLL ELISA	4	10/126	0.950747	1.12413	1.4122	1.36423	1.46202
06	PLL ELISA	4	G	0.799801	1.00492	0.864537	0.837505	0.892393
06	PLL ELISA	4	H	0.914778	1.09297	1.2364	1.19648	1.27772
06	PLL ELISA	4	I	0.936531	1.21539	0.259775	0.247448	0.272516
06	PLL ELISA	4	J	1.11654	1.19943	0.501571	0.482799	0.52092
06	PLL ELISA	4	K	0.780978	1.12684	0.0879649	0.083605	0.0924747
06	PLL ELISA	4	L	0.88685	1.06491	2.2456	2.16538	2.32826
06	PLL ELISA	4	M	0.797421	1.10627	0.136552	0.127969	0.145503
06	PLL ELISA	5	10/126	0.81511	1.12004	1.18613	1.15787	1.21517
06	PLL ELISA	5	G	0.735374	1.04735	0.748827	0.725421	0.772992
06	PLL ELISA	5	H	0.865611	1.12742	1.00272	0.97152	1.03501
06	PLL ELISA	5	I	0.677138	1.12515	0.184535	0.179092	0.19009
06	PLL ELISA	5	J	0.928962	1.15932	0.460811	0.447927	0.474014
06	PLL ELISA	5	K	0.704279	1.04904	0.111048	0.107287	0.114893
06	PLL ELISA	5	L	0.86045	1.09861	1.66756	1.60963	1.72721
06	PLL ELISA	5	M	0.684527	1.00727	0.136586	0.132486	0.140767
06	PLL ELISA	6	10/126	0.723144	1.0775	1.33951	1.29789	1.38266
06	PLL ELISA	6	G	0.793662	1.0684	0.783769	0.762512	0.805614
06	PLL ELISA	6	H	0.889058	1.13243	1.12049	1.08944	1.15252
06	PLL ELISA	6	I	0.762899	1.1698	0.188041	0.181466	0.194775
06	PLL ELISA	6	J	0.823816	1.0624	0.54587	0.53067	0.561452
06	PLL ELISA	6	K	0.734516	1.10011	0.113749	0.109455	0.118149
06	PLL ELISA	6	L	0.88366	1.20402	1.43431	1.38523	1.48475
06	PLL ELISA	6	M	0.635103	1.03047	0.141147	0.13614	0.146272
06	Vacczyme	1	10/126	0.483019	0.96455	1.03827	1.01708	1.06004
06	Vacczyme	1	G	0.661975	1.09764	0.407213	0.398432	0.41621
06	Vacczyme	1	H	0.537847	0.939305	0.978951	0.959964	0.998429
06	Vacczyme	1	I	0.69195	1.08511	0.265338	0.260517	0.270248
06	Vacczyme	1	J	0.47061	0.994859	0.696817	0.682316	0.7117
06	Vacczyme	1	K	0.748311	1.14443	0.112745	0.109327	0.116246
06	Vacczyme	1	L	0.625033	0.956484	3.6033	3.50004	3.71056
06	Vacczyme	1	M	0.687266	1.08706	0.150542	0.146172	0.155022
06	Vacczyme	2	10/126	0.336976	0.950047	1.0625	1.03373	1.0923
06	Vacczyme	2	G	0.536609	1.12384	0.459064	0.447427	0.471032
06	Vacczyme	2	H	0.354145	0.917816	1.02984	0.992478	1.06901
06	Vacczyme	2	I	0.618331	1.11246	0.278119	0.270772	0.285658
06	Vacczyme	2	J	0.366744	1.0322	0.680519	0.656534	0.705557
06	Vacczyme	2	K	NP
06	Vacczyme	2	L	0.57213	0.926088	3.40257	3.19488	3.62859
06	Vacczyme	2	M	0.763289	1.18706	0.164853	0.160302	0.169512
06	Vacczyme	3	10/126	0.487557	0.969309	1.12291	1.07574	1.1728
06	Vacczyme	3	G	0.538954	1.04759	0.432995	0.419554	0.446917
06	Vacczyme	3	H	0.525551	0.911464	0.948948	0.909712	0.990397
06	Vacczyme	3	I	0.675793	1.09804	0.295475	0.286152	0.305106
06	Vacczyme	3	J	0.462105	1.00248	0.69598	0.673603	0.719271
06	Vacczyme	3	K	0.685069	1.1213	0.113565	0.109073	0.1182
06	Vacczyme	3	L	0.589641	0.931773	3.50743	3.31374	3.7163
06	Vacczyme	3	M	0.687013	1.11536	0.14993	0.144277	0.155766
06	Vacczyme	4	10/126	0.446523	0.980706	1.19066	1.16422	1.21788
06	Vacczyme	4	G	0.63062	1.09748	0.401439	0.394141	0.408891
06	Vacczyme	4	H	0.470884	0.993076	1.03322	1.01021	1.05692
06	Vacczyme	4	I	0.563228	1.04576	0.256432	0.249846	0.263196
06	Vacczyme	4	J	0.44349	1.04876	0.70596	0.691846	0.720433
06	Vacczyme	4	K	0.632648	1.11063	0.10752	0.10519	0.109891
06	Vacczyme	4	L	0.512439	0.954003	3.92382	3.79654	4.05667
06	Vacczyme	4	M	0.647559	1.10067	0.143214	0.140672	0.145795
06	Vacczyme	5	10/126	0.478872	0.995742	1.13494	1.09891	1.17253
06	Vacczyme	5	G	0.576968	1.05638	0.399396	0.388365	0.410785
06	Vacczyme	5	H	0.456907	1.0187	0.978988	0.943993	1.01567
06	Vacczyme	5	I	0.647775	1.07716	0.281838	0.274564	0.289313
06	Vacczyme	5	J	0.49703	1.0423	0.67696	0.656094	0.698652
06	Vacczyme	5	K	0.676186	1.10866	0.109511	0.106364	0.112732
06	Vacczyme	5	L	0.533952	0.977391	3.6869	3.51519	3.86968
06	Vacczyme	5	M	0.687461	1.1044	0.143775	0.139736	0.147914
06	Vacczyme	6	10/126	0.530655	0.979693	1.12334	1.0844	1.16412
06	Vacczyme	6	G	0.608836	1.04741	0.410656	0.400068	0.421562
06	Vacczyme	6	H	0.524086	1.00923	1.01733	0.987652	1.04816
06	Vacczyme	6	I	0.641079	1.05471	0.263249	0.254004	0.272834
06	Vacczyme	6	J	0.551172	1.04379	0.69478	0.675821	0.714401
06	Vacczyme	6	K	0.793218	1.20769	0.110521	0.106466	0.114699
06	Vacczyme	6	L	0.600468	0.997249	3.79295	3.62267	3.97383
06	Vacczyme	6	M	0.703876	1.10725	0.146865	0.143251	0.150556
07	PLL ELISA	1	10/126	0.673956	1.06851	0.972846	0.815068	1.17017
07	PLL ELISA	1	G	0.644363	1.03318	0.742737	0.626462	0.884779
07	PLL ELISA	1	H	0.690793	1.08238	0.974394	0.815051	1.17401
07	PLL ELISA	1	I	CI width
07	PLL ELISA	1	J	0.68328	1.02281	0.560774	0.472098	0.667308
07	PLL ELISA	1	K	NP
07	PLL ELISA	1	L	0.729274	1.04807	2.3659	1.98594	2.82638
07	PLL ELISA	1	M	0.765676	0.992336	0.180891	0.149943	0.215864
07	PLL ELISA	2	10/126	0.839156	1.04492	0.886929	0.800804	0.985251
07	PLL ELISA	2	G	1.00455	1.06139	0.538783	0.501517	0.579123
07	PLL ELISA	2	H	0.831477	1.06904	1.16029	1.06494	1.2674
07	PLL ELISA	2	I	0.749307	0.987835	0.735101	0.679225	0.796729
07	PLL ELISA	2	J	1.14327	1.13928	0.601062	0.560021	0.645561
07	PLL ELISA	2	K	NP
07	PLL ELISA	2	L	1.038	1.1482	3.18675	2.93518	3.46528
07	PLL ELISA	2	M	0.786066	1.13293	0.162674	0.141	0.186461
07	PLL ELISA	3	10/126	0.819917	0.96345	0.930282	0.879985	0.984501
07	PLL ELISA	3	G	1.21007	1.09841	0.556543	0.531683	0.582719
07	PLL ELISA	3	H	1.08807	1.13771	1.06038	0.985528	1.14269
07	PLL ELISA	3	I	0.619662	0.866542	0.879363	0.828455	0.934492
07	PLL ELISA	3	J	CI width
07	PLL ELISA	3	K	NP
07	PLL ELISA	3	L	0.99911	0.997486	2.99291	2.79791	3.20498
07	PLL ELISA	3	M	1.129	1.08057	0.188829	0.178713	0.19937
07	PLL ELISA	4	10/126	0.764859	1.02661	1.12079	1.08572	1.15724
07	PLL ELISA	4	G	0.682666	0.955385	0.922316	0.881467	0.965279
07	PLL ELISA	4	H	0.57592	0.91393	1.09125	1.04878	1.1358
07	PLL ELISA	4	I	0.642024	0.894276	0.374798	0.360187	0.389911
07	PLL ELISA	4	J	0.718467	0.979449	0.673995	0.650592	0.69829
07	PLL ELISA	4	K	NP
07	PLL ELISA	4	L	0.600656	0.910338	1.94317	1.86153	2.02828
07	PLL ELISA	4	M	0.872028	0.923496	0.267223	0.237649	0.299408
07	PLL ELISA	5	10/126	0.616984	1.0771	0.876095	0.793803	0.968423
07	PLL ELISA	5	G	0.680856	1.09455	0.676339	0.616468	0.742578
07	PLL ELISA	5	H	0.306748	0.908401	0.730964	0.652302	0.819847
07	PLL ELISA	5	I	0.495222	0.958992	0.445702	0.405169	0.490012
07	PLL ELISA	5	J	0.490406	1.00954	0.353318	0.320913	0.388557
07	PLL ELISA	5	K	NP
07	PLL ELISA	5	L	0.578628	0.958688	1.22574	1.09909	1.36397
07	PLL ELISA	5	M	0.699631	1.00627	0.152277	0.136114	0.169631
07	PLL ELISA	6	10/126	0.791422	1.0944	1.13294	1.07509	1.19472
07	PLL ELISA	6	G	0.639523	0.99887	0.85364	0.816304	0.89298
07	PLL ELISA	6	H	0.551445	0.989833	1.29755	1.23669	1.36226
07	PLL ELISA	6	I	0.519874	0.893836	0.356731	0.341472	0.372562
07	PLL ELISA	6	J	0.880288	1.07146	0.604042	0.573855	0.635888
07	PLL ELISA	6	K	NP
07	PLL ELISA	6	L	NP
07	PLL ELISA	6	M	0.685282	1.00442	0.167239	0.152927	0.182395
08	PLL ELISA	1	10/126	1.85601	1.00309	0.996949	0.960283	1.03518
08	PLL ELISA	1	G	2.00293	1.04021	0.548166	0.534931	0.56172
08	PLL ELISA	1	H	1.69591	0.938229	1.05764	1.01927	1.09769
08	PLL ELISA	1	I	1.71953	0.963636	0.226375	0.21813	0.234807
08	PLL ELISA	1	J	1.73339	0.952793	0.72042	0.690987	0.751141
08	PLL ELISA	1	K	1.68431	0.977873	0.151457	0.146521	0.156458
08	PLL ELISA	1	L	1.77013	0.976292	3.4888	3.37053	3.61155
08	PLL ELISA	1	M	1.73891	0.984024	0.172953	0.167999	0.17797
08	PLL ELISA	2	10/126	1.90333	1.1247	0.934167	0.905043	0.964319
08	PLL ELISA	2	G	1.78032	1.02358	0.548899	0.528201	0.570376
08	PLL ELISA	2	H	1.68069	1.02204	1.27004	1.22997	1.31172
08	PLL ELISA	2	I	1.73269	1.11204	0.229145	0.220235	0.238283
08	PLL ELISA	2	J	1.88501	1.11391	0.742779	0.713173	0.773654
08	PLL ELISA	2	K	1.65305	1.06381	0.137153	0.131807	0.14259
08	PLL ELISA	2	L	1.78007	1.06879	3.69974	3.59365	3.80926
08	PLL ELISA	2	M	1.71588	1.10252	0.178997	0.173636	0.184442
08	PLL ELISA	3	10/126	Sample H not accepted
08	PLL ELISA	3	G	Sample H not accepted
08	PLL ELISA	3	H	Sample H not accepted
08	PLL ELISA	3	I	Sample H not accepted
08	PLL ELISA	3	J	Sample H not accepted
08	PLL ELISA	3	K	Sample H not accepted
08	PLL ELISA	3	L	Sample H not accepted
08	PLL ELISA	3	M	Sample H not accepted
08	PLL ELISA	4	10/126	1.99312	0.992807	0.962337	0.924497	1.00194
08	PLL ELISA	4	G	2.16107	1.0194	0.471825	0.454902	0.489363
08	PLL ELISA	4	H	2.0435	1.01661	0.992382	0.957979	1.0282
08	PLL ELISA	4	I	2.014	1.06499	0.212826	0.203747	0.222173
08	PLL ELISA	4	J	2.1048	1.02447	0.651354	0.62824	0.675335
08	PLL ELISA	4	K	1.90285	1.05923	0.134408	0.12847	0.140445
08	PLL ELISA	4	L	2.11014	1.0442	3.9742	3.83654	4.11753
08	PLL ELISA	4	M	1.85664	0.999899	0.159544	0.152697	0.166525
08	PLL ELISA	5	10/126	2.06163	1.07862	1.05193	1.03701	1.06709
08	PLL ELISA	5	G	1.89995	0.970836	0.467969	0.459601	0.476481
08	PLL ELISA	5	H	1.83243	0.982131	1.01737	1.0028	1.03218
08	PLL ELISA	5	I	1.62724	0.911598	0.232964	0.229852	0.236103
08	PLL ELISA	5	J	1.9956	1.04511	0.747829	0.738581	0.757178
08	PLL ELISA	5	K	1.80149	1.02749	0.144851	0.142643	0.147072
08	PLL ELISA	5	L	2.06447	1.08037	4.25095	4.18454	4.31855
08	PLL ELISA	5	M	1.98954	1.09967	0.188107	0.185372	0.19086
08	PLL ELISA	6	10/126	1.7973	0.949514	0.958398	0.934468	0.983008
08	PLL ELISA	6	G	2.29465	1.13008	0.441085	0.428366	0.45416
08	PLL ELISA	6	H	1.91277	0.996544	0.932665	0.909504	0.956467
08	PLL ELISA	6	I	1.87331	1.0048	0.223279	0.217362	0.229292
08	PLL ELISA	6	J	1.96935	1.02885	0.730638	0.710499	0.751364
08	PLL ELISA	6	K	1.83536	1.03942	0.142052	0.137611	0.146545
08	PLL ELISA	6	L	1.8472	0.970119	3.8477	3.75465	3.94329
08	PLL ELISA	6	M	2.0224	1.11979	0.17213	0.167201	0.17712
09	PLL ELISA	1	10/126	1.37974	1.09706	1.07159	1.03623	1.10825
09	PLL ELISA	1	G	1.32652	1.07478	0.426802	0.412408	0.441579
09	PLL ELISA	1	H	0.92921	0.848146	1.09752	1.04746	1.15025
09	PLL ELISA	1	I	1.10803	0.965617	0.278966	0.268245	0.289948
09	PLL ELISA	1	J	NP
09	PLL ELISA	1	K	1.04368	0.883962	0.293171	0.28148	0.305157
09	PLL ELISA	1	L	1.03969	0.918525	3.64728	3.51633	3.78328
09	PLL ELISA	1	M	1.01398	0.901644	0.154658	0.14645	0.163117
09	PLL ELISA	2	10/126	Sample H not accepted
09	PLL ELISA	2	G	Sample H not accepted
09	PLL ELISA	2	H	Sample H not accepted
09	PLL ELISA	2	I	Sample H not accepted
09	PLL ELISA	2	J	Sample H not accepted
09	PLL ELISA	2	K	Sample H not accepted
09	PLL ELISA	2	L	Sample H not accepted
09	PLL ELISA	2	M	Sample H not accepted
09	PLL ELISA	3	10/126	1.23935	1.17016	1.49849	1.44337	1.55606
09	PLL ELISA	3	G	1.38605	1.14675	0.49356	0.474584	0.513149
09	PLL ELISA	3	H	1.25215	1.02625	1.148	1.08	1.22076
09	PLL ELISA	3	I	1.14458	1.02801	0.278358	0.267006	0.290002
09	PLL ELISA	3	J	1.24805	1.04878	0.931522	0.885079	0.980474
09	PLL ELISA	3	K	No convergence
09	PLL ELISA	3	L	NP
09	PLL ELISA	3	M	1.0392	0.995489	0.174008	0.165355	0.182914
09	PLL ELISA	4	10/126	1.34702	1.07399	1.34941	1.31593	1.38382
09	PLL ELISA	4	G	1.11687	0.95137	0.548472	0.530933	0.566465
09	PLL ELISA	4	H	1.54745	1.16884	1.39408	1.34982	1.43993
09	PLL ELISA	4	I	0.96255	0.83653	0.316562	0.307935	0.325332
09	PLL ELISA	4	J	1.52468	1.15076	1.12358	1.10404	1.14348
09	PLL ELISA	4	K	NP
09	PLL ELISA	4	L	1.59089	1.16617	4.66214	4.49187	4.83913
09	PLL ELISA	4	M	No convergence
09	PLL ELISA	5	10/126	1.21165	0.993429	1.3853	1.33755	1.43515
09	PLL ELISA	5	G	1.04144	0.903204	0.464608	0.443844	0.486104
09	PLL ELISA	5	H	1.47121	1.10035	1.41065	1.35986	1.46372
09	PLL ELISA	5	I	No convergence
09	PLL ELISA	5	J	1.62393	1.05731	1.07663	1.03288	1.12242
09	PLL ELISA	5	K	1.0474	0.829604	0.354397	0.339675	0.369494
09	PLL ELISA	5	L	1.32175	1.09111	4.40584	4.25561	4.562
09	PLL ELISA	5	M	1.1048	0.927054	0.202404	0.192777	0.212262
09	PLL ELISA	6	10/126	1.3709	1.10318	1.07232	1.01329	1.13495
09	PLL ELISA	6	G	1.1493	0.984588	0.408103	0.396565	0.419877
09	PLL ELISA	6	H	1.38694	1.1304	1.23782	1.20033	1.27659
09	PLL ELISA	6	I	0.87834	0.818963	0.250703	0.242668	0.258894
09	PLL ELISA	6	J	1.28684	1.03242	0.853906	0.788764	0.924327
09	PLL ELISA	6	K	1.18163	1.00338	0.306929	0.29822	0.315793
09	PLL ELISA	6	L	1.04818	0.927304	3.67571	3.47262	3.89081
09	PLL ELISA	6	M	1.04124	0.892796	0.157745	0.150472	0.16521
10	PLL ELISA	1	10/126	0.780644	1.03645	1.58833	1.53952	1.63902
10	PLL ELISA	1	G	0.942585	1.08727	0.809538	0.779467	0.840782
10	PLL ELISA	1	H	0.868464	1.06313	1.17701	1.11642	1.24132
10	PLL ELISA	1	I	0.77404	0.996796	0.434163	0.419235	0.449524
10	PLL ELISA	1	J	0.887482	1.06002	0.63561	0.617215	0.654517
10	PLL ELISA	1	K	0.793386	1.02234	0.180851	0.175262	0.186554
10	PLL ELISA	1	L	0.95508	1.12216	2.01325	1.9117	2.1195
10	PLL ELISA	1	M	0.780472	1.0631	0.1665	0.160392	0.172757
10	PLL ELISA	2	10/126	10/126 not accepted
10	PLL ELISA	2	G	10/126 not accepted
10	PLL ELISA	2	H	10/126 not accepted
10	PLL ELISA	2	I	10/126 not accepted
10	PLL ELISA	2	J	10/126 not accepted
10	PLL ELISA	2	K	10/126 not accepted
10	PLL ELISA	2	L	10/126 not accepted
10	PLL ELISA	2	M	10/126 not accepted
10	PLL ELISA	3	10/126	10/126 not accepted
10	PLL ELISA	3	G	10/126 not accepted
10	PLL ELISA	3	H	10/126 not accepted
10	PLL ELISA	3	I	10/126 not accepted
10	PLL ELISA	3	J	10/126 not accepted
10	PLL ELISA	3	K	10/126 not accepted
10	PLL ELISA	3	L	10/126 not accepted
10	PLL ELISA	3	M	10/126 not accepted
10	PLL ELISA	4	10/126	10/126 not accepted
10	PLL ELISA	4	G	10/126 not accepted
10	PLL ELISA	4	H	10/126 not accepted
10	PLL ELISA	4	I	10/126 not accepted
10	PLL ELISA	4	J	10/126 not accepted
10	PLL ELISA	4	K	10/126 not accepted
10	PLL ELISA	4	L	10/126 not accepted
10	PLL ELISA	4	M	10/126 not accepted
10	PLL ELISA	5	10/126	1.14324	1.09593	1.38661	1.25734	1.53281
10	PLL ELISA	5	G	0.979973	0.976406	0.690706	0.626563	0.761523
10	PLL ELISA	5	H	0.988024	1.0023	1.02596	0.930537	1.13273
10	PLL ELISA	5	I	1.17664	1.11829	0.324005	0.293201	0.357286
10	PLL ELISA	5	J	1.1565	1.06687	0.522234	0.474116	0.574847
10	PLL ELISA	5	K	NP
10	PLL ELISA	5	L	1.23056	1.10806	2.0056	1.77095	2.26837
10	PLL ELISA	5	M	0.947955	1.07329	0.161189	0.142765	0.181051
10	PLL ELISA	6	10/126	0.876008	1.10363	1.52641	1.45399	1.6033
10	PLL ELISA	6	G	0.931116	1.08083	0.762338	0.731383	0.794639
10	PLL ELISA	6	H	0.952031	1.13639	1.23716	1.18567	1.29128
10	PLL ELISA	6	I	1.10069	1.18456	0.386102	0.368799	0.404067
10	PLL ELISA	6	J	1.01528	1.11076	0.619123	0.593349	0.645967
10	PLL ELISA	6	K	0.924675	1.07584	0.157871	0.146102	0.170219
10	PLL ELISA	6	L	1.0992	1.1751	2.63147	2.52256	2.74501
10	PLL ELISA	6	M	0.843396	1.17617	0.164211	0.155282	0.173468
